# Supplementary material for: Outcomes of Isolated Biceps Tenodesis/Tenotomy or Partial Rotator Cuff Repair Associated with Biceps Tenodesis/Tenotomy for Massive Irreparable Tears: A Systematic Review
Source: J Clin Med. 2023 Mar 29;12(7):2565. doi: 10.3390/jcm12072565 (PMC10095538; doi:10.3390/jcm12072565)
Supplement: Supplementary file 1 [file jcm-12-02565-s001.zip]

Archive with 1 entries (1 files):
- jcm-2264123 supplementary.pdf
